# Supplementary material for: Impact of interventions to prevent and manage preeclampsia and eclampsia on stillbirths
Source: BMC Public Health. 2011 Apr 13;11(Suppl 3):S6. doi: 10.1186/1471-2458-11-S3-S6 (PMC3231912; doi:10.1186/1471-2458-11-S3-S6)
Supplement: Additional File 1 — Data extraction sheet for studies included in the review [file 1471-2458-11-S3-S6-S1.xls]

## Sheet: rules
Rules for estimating effectiveness value
Rule 0 There must be a total of 50? events (whether mortality, or severe morbidity or morbidity) before we consider we have any data on this outcome suitable for inclusion in the calculation. (Should be in Table 2 and can contribute to expert opinion)
Rule 1 If you have no evidence on effect on cause specific mortality but you do have evidence of effect on all-cause mortality Then translate all-cause into cause-specific, adjust level of quality assessment (see below)
Rule for adjustment for all-cause to cause-specific mortality data If we have evidence on all-cause mortality this needs to be translated into cause-specific and then it is used in the three rules below. But assessment of the quality of evidence is dropped one level before it is applied, e.g., good all-cause mortality becomes moderate cause-specific. High=>moderate, Moderate=>poor; Poor=> Very Po…
Rule 2 If there is high or moderate evidence of reduction in cause-specific mortality effect, Then use the mortality effect Issues for Rule 2 What is the comparison arm and does this reflect practice/conditions in the settings we are interested in? Do we deal with this? We should at least note the comparison group and we will have a more conservative estimate of effectiveness.
Rule 3 If there is low quality of evidence (or very low quality) of evidence of reduction in cause-specific mortality And there is high or moderate quality of evidence of serious morbidity effect (in the same direction) Then use the smaller of the two effects Issues for 3 What is the comparison arm and does this reflect practice/conditions in the settings we are interested in? This implies you ha…
Rule 4 If there is low (or very low quality) of evidence of a reduction in cause-specific mortality And if there is low (or very low quality) evidence of serious morbidity reduction And if there is high or moderate evidence of mild morbidity reduction Then take the smallest of the three effects Issues for 4 Usually these would be treatment studies where one compares deaths rates among treatment a…
Rule 5 And if there are high quality data on most serious morbidity Then use this value as the estimate
Rule 6 If there are moderate or low or very low quality data on serious morbidity And high or moderate quality data on mild/moderate morbidity Then take the smaller of the two effects If there is no evidence for mortality or serious morbidity (i.e. data on < 50 events)
Rule 7 If there are high, moderate, or low quality data on mild/moderate morbidity Then use the value of the most severe value as the estimate Issues for Rules 5, 6 and 7 We may want to have an adjustment that is applied to this for the best estimate. This would be based on an analysis of the table 2 findings for all of the interventions If there is not sufficient evidence on mortality, serious m…
Expert process If you do not have evidence that meets the conditions of rules 0-7 above, And there is a clear and obvious clinic benefit, Then use expert judgment of effectiveness based on the following guidance To generate expert opinion: Use a wide group of “appropriate” experts (worked in multiple settings, developing country experience, public health experience, epidemiological expertise, etc…
For Table 2 For meta analysis for values in Table 2 (one for each category of studies) 1. Run a meta analysis 2. Check for heterogeneity 3. If there is heterogeneity, look to see what explains it (visual inspection, stratified analysis and meta regression). 4. As last resort, do a random effects model For plausibility bounds When there is a direct estimate of cause-specific mortality, take the st…

## Sheet: webtable 1
KMC searches and study abstract summary	STUDY IDENTIFIERS AND CONTEXT										STUDY DESIGN AND LIMITATIONS														INTERVENTION						OUTCOME EFFECTS
ABSTRACTED REFS												RCT (HIGH SCORE)			If cluster RCT		ALL FOLLOW UP STUDIES (RCT cRCT or Cohort)	QUASI EXPERIMENTAL (MODERATE) OBSERVATIONAL (LOW)				BEFORE/AFTER DESIGN (LOW TO VERY LOW)
Include in new meta	INTERVENTION study code	Author	Year of publication	Journal ref	Years of study	Country	Place in country	Urban, rural, mixed or unclear	Baseline/control mortality rate	Setting	Study design - randomised?	Allocation concealed? (adequate randomization)	Assessment blinded?	Intent to treat analysis?	Cluster RCT results adjusted for clustering?	If cluster RCT are there more than 12 units for analysis? (specify number)	Minimal loss to follow up? (more than 20% is serious limitation)	Is cohort or nested case control study?	If quasi experimental are there more than 12 units for analysis? (specify number)	Adjustment for confounding?	Reverse causality is not a serious issue?	Not before/after design? (if so then always low or very low)	In Cochrane?	Reason for exclusion from Cochrane?	Target population for the intervention (age, case defn)	Intervention definition	Other intervention at the same time	Coverage of the intervention (comment on quality)	Was the intervention delivered through the routine health system?	Comparison group (eg routine care and what this involved)	Outcome definition (eg deaths under five, deaths to 28 days, morbidity)	Intervention/endline numerator	Intervention/endline denominator	Control/baseline numerator	Control/basleine denominator	Effect on outcome (intervention compared to control gp) % reduction	Relative risk CI	OVERALL STUDY LIMITATIONS?	Comments
	ASPIRIN FOR HIGH-RISK PREGNANCIES
	Stillbirths
		Kincaid-Smith P et al.	1996	Personal communication		Australia					RCT	Unclear	Yes										Yes		primigravid women with abnormal uterine artery waveforms on doppler examination at 22-24 weeks.	aspirin 60 mg/day	No			Placebo	Stillbirths	0	27	0	25		not estimable		Full text not avalaible
Include		Gallery EDM et al.	1997	Hypertension in Pregnancy 16:229-38	N/A	Australia	Royal North Shore Hospital	Unclear	N/A	clinic	RCT	Unclear	Yes	Yes			0% LTF						Yes		high risk of PE	aspirin 100 mg modified release daily from 17-19 weeks until delivery	No		Yes	Placebo	Stillbirths	4	58	0	50		7.78 [0.43, 141.05]	Noncompliance rate of 20%
		Schrocksnadel H et al.	1992	Gynecologic and Obstetric Investigation 34:146-50		Austria					RCT	Yes	Yes										Yes		primigravid women with positive roll-over test	aspirin 80 mg/day until 37 weeks	No			Placebo	Stillbirths	0	22	1	19		0.09 [0.01, 6.72]		Full text not avalaible
		Rotchell YE et al.	1998	BJOG 105:286-92	1992-1994	Barbados	Queen Elizabeth Hospital, Bridgetown	Unclear	perinatal mortality rate= 22/1000	clinic	RCT	Yes	Yes	Yes			0.2% LTF						Yes		12-32 weeks' gestation	aspirin 75 mg/day controlled release till delivery	No		Yes	Placebo	Stillbirths	29	1834	27	1841		1.08 [0.64, 1.81]	All eligible women were not enrolled due to pressure of time
		ECPPA collaboration group	1996	BJOG 103:39-47.	1989-1993	Brazil	Multicentre	Unclear	N/A	community/clinic	RCT	Yes	Yes	Yes			4% LTF						Yes		12-32 weeks' gestation	aspirin 60 mg/day.	No		Yes	Placebo	Stilbirths	28	482	23	503		1.27 [0.74, 2.17]	Publication bias
		Uzan S et al. (EPREDA)	1991	Lancet 337:1427-31.	1985-1989	France	Multicentre	Unclear	N/A	clinic	RCT	Unclear	Yes	No			1.5% LTF						Yes		15-18 weeks' gestation	aspirin 150 mg daily	aspirin 150 mg plus dipyridamole 225 mg daily.		Yes	Placebo	Stillbirths	2	156	4	73		0.23 [0.04, 1.25]	None
		ERASME collaborative group	2003	BJOG 110:475-84	1993-1998	Northern of France and Belgium	Multicentre	Unclear	N/A	clinic	RCT	Yes	Yes	Yes			0.6% LTF						Yes		14-20 weeks' gestation	aspirin 100 mg to 34 weeks	No		Yes	Placebo	Stillbirths	9	1645	8	1660		1.14 [0.44,2.94]	Publication bias
		Viinikka L et al.	1993	BJOG 100:809-15	N/A	Finland	University of Helsinki, University of Oulu,,Central hospital of Middle Finland	Unclear	N/A	clinic	RCT	Unclear	Unclear	No			0.4% LTF						Yes		12-18 weeks' gestation	aspirin 50 mg daily	No		Yes	Placebo	Stillbirths	1	97	0	100		3.09 [0.13, 74.98]	None
		Zimmermann P et al.	1997	European Journal of Ultrasound 5:17-30	1994-1995	Finland	Paijat-Hame Central Hospital, Lahti	Unclear	N/A	clinic	RCT	Unclear	Yes	N/A			N/A						Yes		uterine artery bilateral notches on doppler, at 22-24 weeks	aspirin 50 mg	No		Yes	No treatment	Stillbirths	0	13	0	13		0.33 [0.01, 7.50]	Small sample size
Include - BASIS FOR INCLUSION?		Vainio M et al.	2002	BJOG 109:161-7	1997-1999	Finland	Tampere University Hospital	Unclear	N/A	clinic	RCT	Yes	Yes	No			4% LTF						Yes		risk of PE or IUGR with abnormal uterine doppler. 12-14 weeks' gestation.	aspirin 0.5 mg/kg/day	No		Yes	Placebo	Stillbirths	0	43	0	43		not estimable	Small sample size to give a significant outcome
Include		Beaufils M et al.	1985	Lancet 1:840-2	N/A	France	Tenon Hospital, Paris	Urban	N/A	clinic	RCT	Unclear	No	No			1.9% LTF						Yes		high risk of PE or IUGR	aspirin 150 mg from 3 months until delivery and dipyridamole 300 mg daily	No		Yes	Placebo	Stillbirths	0	48	4	45		0.10 [0.01, 1.88]	not a double-blind study; control group was not checked for taking aspirin during preganancy
		Azar R et al.	1990	Proceedings of 7th World Congress of Hypertension in Pregnancy		France					RCT	Unclear	Unclear										Yes		women at high risk of PIH	aspirin 100 mg and dipyridamole 300 mg daily until delivery	No			Placebo	Stillbirths	0	46	0	45		not estimable		full text unavailable
		Schiff E et al.	1989	NEJM 321:351-6	1987-1988	Israel	Multicentre	Unclear	N/A	clinic	RCT	Yes	Yes	Yes			0% LTF						Yes		twin pregnancy, a history of PE or in first pregnancy, and a positive roll-over test at 28-29 weeks' gestation	aspirin 100 mg daily	No		Yes	Placebo	Stillbirths	0	34	0	32		not estimable	Small sample size;
		Caspi E et al.	1994	American Journal of Reproductive Immunology 31:19-24		Israel					RCT	Unclear	Unclear										Yes		women with twin pregnancies at about 18 weeks	aspirin 100 mg/day	No			Placebo	Stillbirths	0	48	2	46		0.19 [0.01, 3.89]		full text unavailable
		Italian Study of Aspirin in Pregnancy	1993	Lancet 341:396-400	1988-1991	Italy	2 randomisation centres	Unclear	N/A	clinic	RCT	Yes	Unclear	Yes			5.8% LTF						Yes		16-32 weeks' gestation	aspirin 50 mg daily	No		Yes	No treatment	Stillbirths	13	634	14	538		0.79 [0.37, 1.66]	Placebo not used
		Wallenburg HCS et al.	1986	Lancet 1:1-3	N/A	The Netherlands	Rotterdam	Unclear	N/A	clinic	RCT	Unclear	Yes	Yes			0% LTF						Yes		angiotensin II sensitive primigravid women at 28 weeks' gestation	aspirin 60 mg daily	No		Yes	Placebo	Stillbirths	1	23	0	23		3.00 [0.13, 70.02]	Small sample size
		Dekker GA	1989	Prediction and prevention of pregnancy-induced hypertensive disorders: a clinical and pathophysiologic study [MD thesis].		The Netherlands	Rotterdam				RCT	Unclear	Unclear										Yes		primigravid women with chronic hypertension and a positive angiotensin II sensitivity test at 26 weeks' gestation	aspirin 60 mg	No			Placebo	Stillbirths	0	5	0	5		not estimable		full text unavailable
Not to include because it discusses LBW mortality and morbidity in general - JUDITH NO OUTCOME MEASURES? SOUNDS LIKE SHOULD BE FROM WHAT YO HAVE WRITTEN SO FAR?		Wallenburg HCS et al.	1991	American Journal of Obstetrics and Gynecology 164:1169-73	N/A	The Netherlands	Rotterdam	Unclear	N/A	clinic	RCT	Unclear	Yes	No			3% LTF						Yes		positive angiotensin II sensitivity test at 28 weeks	aspirin 60 mg daily from 28-32 weeks	No		Yes	Placebo	Stillbirths	0	17	0	18		not estimable	Small sample size; not placebo controlled or blinded
		Rogov V et al.	1993	Proceedings of 9th International Congress of the International Society for the Study of Hypertension in Pregnancy; 1994		Russia					RCT	Yes	Unclear				16% LTF						Yes		women with chronic glomerulonephritis or essential hypertension.	aspirin 125 mg plus dipyridamole 150-225 mg/day from 12-19 weeks' gestation.	No			Placebo	Stillbirths	0	31	4	33		0.12 [0.01, 2.11]		full text unavailable
		Railton A et al.	1988	Proceedings of the 6th International Congress of the International Society for the Study of Hypertension in Pregnancy; 1988 May 22-26		South Africa					RCT	Unclear	Unclear				2.2% LTF						Yes		women with elevated mid-trimester BP, 12-28 weeks' gestation, DBP 80-105 mmHg, and otherwise normal	aspirin 81 mg daily. Exp2: aspirin 81 mg + dipyridamole 200 mg daily.	No			Placebo	Stillbirths	2	30	1	14		0.93[ 0.09, 9.45]		full text unavailable
		McParland et al.	1990	Lancet 335:1552-5.	1987-1989	United Kingdom	St. George's Hospital	Urban	N/A	clinic	RCT	Yes	Yes	No			5.7% LTF						Yes		primigravid women with persistently abnormal doppler waveform studies at 24 weeks' gestation	aspirin 75 mg daily	No		Yes	Placebo	Stillbirths	1	48	2	52		0.54 [0.05, 5.78]	Small sample size
		Yu CKH et al.	2003	Ultrasound in Obstetrics & Gynecology 22:233-9	2001-2002	United Kingdom,Brazil,Chile,South Africa	Multicentre	Unclear	N/A	clinic	RCT	Yes	Yes	Yes			1% LTF						Yes		singleton pregnancy at 22-24 weeks and doppler pulsatility index > 1.6	aspirin 150 mg/day	No		Yes	Placebo	Stillbirths	6	276	4	278		1.51 [0.43, 5.30]	None
		Hauth JC et al.	1993	American Journal of Obstetrics and Gynecology 168:1083-93.	1988-1991	USA	Birmingham, Alabama	Urban	N/A	clinic	RCT	Unclear	Yes	Yes			< 1% LTF						Yes		primiparous women at 24 weeks	aspirin 60 mg/day, from 22 weeks	No		Yes	Placebo	Stillbirths	1	302	1	302		1.00 [0.06, 15.91]	Not sufficient power to find improvement
		August P et al.	1994	Proceedings of 9th International Congress, International Society for the Study of Hypertension in Pregnancy; 1994 March 15-18		USA					RCT	Unclear	Unclear				9% LTF						Yes		women with chronic hypertension or previous severe PE, enrolled at 13-15 weeks	aspirin 100 mg sustained release/day until 37 weeks	No			Placebo	Stillbirths	1	24	1	25		1.04[ 0.07, 15.73]		full text unavailable
		Sibai BM et al.	1993	NEJM 329:1213-8	N/A	USA	N/A	Unclear	N/A	clinic	RCT	Unclear	Yes	No			4.8% LTF						Yes		nulliparous women at 13-25 weeks	aspirin 60 mg/day	No		Yes	Placebo	Stillbirths	17	1505	7	1519		2.45 [1.02 5.89]	None
	Perinatal mortality
		Kincaid-Smith P et al.	1996	Personal communication		Australia					RCT	Unclear	Yes										Yes		primigravid women with abnormal uterine artery waveforms on doppler examination at 22-24 weeks.	aspirin 60 mg/day	No			Placebo	Perinatal mortality	0	27	0	25		not estimable		Full text not avalaible
		Schrocksnadel H et al.	1992	Gynecologic and Obstetric Investigation		Austria					RCT	Yes	Yes										Yes		primigravid women with positive roll-over test	aspirin 80 mg/day until 37 weeks	No			Placebo	Perinatal mortality	0	22	1	19		0.29 [0.01 ,6.72]		Full text not avalaible
		ECPPA collaboration group	1996	BJOG 103:39-47.	1989-1993	Brazil	Multicentre	N/A	N/A	community/clinic	RCT	Yes	Yes	Yes			4% LTF						Yes		12-32 weeks' gestation	aspirin 60 mg/day.	NA		Yes	Placebo	Perinatal mortality	35	482	30	503		1.22 [0.76, 1.95]	Publication bias
		ERASME collaborative group	2003	BJOG 110:475-84	1993-1998	Northern of France and Belgium	Multicentre	N/A	N/A	clinic	RCT	Yes	Yes	Yes			0.6% LTF						Yes		14-20 weeks' gestation	aspirin 100 mg to 34 weeks	No		Yes	Placebo	Perinatal mortality	3	1645	3	1660		1.01 [0.20, 4.99]	Publication bias
		Italian Study of Aspirin in Pregnancy	1993	Lancet 341:396-400	1988-1991	Italy	2 randomisation centres	Unclear	N/A	clinic	RCT	Yes	Unclear	Yes			5.8% LTF						Yes		16-32 weeks' gestation	aspirin 50 mg daily	No		Yes	No treatment	Perinatal mortality	18	634	19	538		0.80 [0.43, 1.52]	Placebo not used
		Golding J	1998	BJOG 105:293-9	1992-1994	Jamaica	Kingston, St. Andrew	Unclear	N/A	clinic	RCT	Unclear	Yes	Yes			2.9% LTF						Yes		primiparous women 12-32 weeks	aspirin 60 mg daily until delivery	No		Yes	Placebo	Perinatal mortality	86	3023	103	3026		0.84 [0.63, 1.11]	Compliance with aspirin was poor
		McParland et al.	1990	Lancet 335:1552-5.	1987-1989	United Kingdom	St. George's Hospital	Urban	N/A	clinic	RCT	Yes	Yes	No			5.7% LTF						Yes		primigravid women with persistently abnormal doppler waveform studies at 24 weeks' gestation	aspirin 75 mg daily	No		Yes	Placebo	Perinatal Mortality	1	48	3	52		0.36 [0.04, 3.35]	Small sample size
		Davies NJ et al.	1995	Hypertension in Pregnancy 14:49-55	1989-1992	United Kingdom	Countess of Chester Hospital and Liverpool Maternity Hospital	Urban	N/A	clinic	RCT	Unclear	Yes	Yes			0% LTF						Yes		primigravida beyond 12 weeks	aspirin 75 mg from 18 weeks until delivery	No		Yes	Placebo	Perinatal Mortality	6	79	13	81		0.47 [0.19, 1.18]	Small sample size
		Yu CKH et al.	2003	Ultrasound in Obstetrics & Gynecology 22:233-9	2001-2002	United Kingdom,Brazil,Chile,South Africa	Multicentre	Unclear	N/A	clinic	RCT	Yes	Yes	Yes			1% LTF						Yes		singleton pregnancy at 22-24 weeks and doppler pulsatility index > 1.6	aspirin 150 mg/day	No		Yes	Placebo	Perinatal Mortality	7	276	4	278		1.76 [0.52, 5.95]	None
		Hauth JC et al.	1993	American Journal of Obstetrics and Gynecology 168:1083-93.	1988-1991	USA	Birmingham, Alabama	Urban	N/A	clinic	RCT	Unclear	Yes	Yes			< 1% LTF						Yes		primiparous women at 24 weeks	aspirin 60 mg/day, from 22 weeks	No		Yes	Placebo	Perinatal Mortality	1	302	1	302		1.00 [0.06.15.91]	Not sufficient power to find improvement
		Sibai BM et al.	1993	NEJM 329:1213-8	N/A	USA	N/A	Unclear	N/A	clinic	RCT	Unclear	Yes	No			4.8% LTF						Yes		nulliparous women at 13-25 weeks	aspirin 60 mg/day	No		Yes	Placebo	Perinatal Mortality	22	1505	14	1519		1.59 [0.81, 3.09]	None
		Caritis S et al.	1998	NEJM 338:701-5	1991-1995	USA	Multicentre	Unclear	N/A	clinic	RCT	Yes	Yes	unclear			1% LTF						Yes		13-26 weeks' gestation	aspirin 60 mg daily	No		Yes	Placebo	Perinatal Mortality	3	1254	5	1249		0.60 [0.14, 2.50]	None
		Byaruhanga RN et al.	1998	. International Journal of Gynecology & Obstetrics 60:129-35	1994-1995	Zimbabwe	Harare Central hospital	Unclear	6-8%	clinic	RCT	Unclear	Yes	No			8% LTF						Yes		20-28 weeks with a history of PE in a previous pregnancy	aspirin 75 mg/day	No		Yes	Placebo	Perinatal Mortality	5	114	13	122		0.41 [0.15, 1.12]	Small sample size
	ANTIHYPERTENSIVES FOR HIGH-RISK PREGNANCIES
	Stillbirths
		Kahhale S et al.	1985	Ginecologia e Obstetrícia Brasileiras 8(2):85-9		Brazil					RCT	Unclear	Not stated										Yes		women with chronic hypertension diagnosed before 20th week, BP >/= 140/90 mmHg x 2	pindolol 10-30 mg/day	No			No treatment	Stillbirths	2	47	1	47		2.00 [0.19, 21.31]		Full text unavailable
		Nascimento DJ	2000	[Evaluation of the use of Verapamil with non-serious form of chronic vascular hypertension disease during pregnancy] [Doctoral thesis].		Brazil					RCT	Yes	Yes				7.5% LTF						Yes		singleton pregnant women with mild/moderate chronic hypertension	verapamil 240 mg x 3/day	No			Placebo	Stillbirths	0	90	1	94		0.35 [0.01,8.43]		Full text unavailable
		Plouin PF et al.	1990	BJOG 97:134-41	1984-1987	Caribbean	Pointe-à-Pitre, Fort de France	Unclear	N/A	clinic	RCT	Yes	Yes	Yes			0.6 %LTF						Yes		singleton pregnancy at 20-36 weeks' gestation	oxprenolol 160-320 mg x 2/day. Hydralazine 50-100 mg added if necessary to keep DBP < 86 mmHg	No		Yes	Placebo	Stillbirths	2	78	1	76		1.95 [0.18, 21.05]	Small sample size
		Blake S et al.	1991	BJOG 98:244-8	N/A	Ireland	National Maternity Hospital,Dublin	Urban	N/A	clinic	RCT	Unclear	Yes	Yes			0% LTF						Yes		< 38 weeks' gestation with BP >/= 140/90 mmHg	atenolol 50-100 mg/day and methyldopa 750-2250 mg/day. If inadequate, combine. Bendrofluazide 2.5-5.0 mg added when necessary.	No		Yes	No antihypertensives	Stilbirths	2	17	1	19		2.24 [0.22, 22.51]	Small sample size
		Bott-Kanner G et al.	1992	Clinical and Experimental Hypertension ;B11:207-20		Israel					RCT	Yes	Yes										Yes		women < 35 weeks' gestation with DBP 85-99 mmHg x 2, 12 hours apart,	pindolol 5 mg x 2/day	No			Placebo	Stillbirths	1	30	0	30		3.00 [0.13 ,70.83]		Full text unavailable
		Parazzini F et al.	1998	BJOG 105:718-22	1992-1995	Italy	Multicentre	Unclear	N/A	clinic	RCT	Yes	Unclear	Yes			8% LTF						Yes		12-34 weeks' gestation, with mild-moderate hypertension	slow-release nifedipine 20-80 mg x 2/day orally	No		Yes	No antihypertensives	Stilbirths	3	132	2	129		1.47 [0.25, 8.63]	Placebo not used
		Odendaal HJ et al.	1991	Oxford Database of Perinatal Trials, Version 1.2, Disk Issue 6, Autumn		South Africa					RCT	Unclear	Unclear										Yes		women at 12-30 weeks' gestation with a singleton pregnancy and BP >/= 140/90 mmHg x 2	prazosin 1-5 mg x 3/day	No			Placebo	Stillbirths	1	12	3	20		0.56 [0.06, 4.76]		Full text unavailable
		Wichman K et al.	1984	Scandinavian Journal of Clinical and Laboratory Investigation 106:90-5		Sweden					RCT	Unclear	Unclear										Yes		women in antenatal clinic at < 37 weeks' gestation with singleton pregnancy, BP >/= 140/90 mmHg	metoprolol 100-200 mg x 2/day.	No			Placebo	Stillbirths	0	26	0	26		not estimable		Full text unavailable
		Hogsted S et al.	1985	Acta Obstet Gynecol Scand 64:505-510	1980-1982	Sweden	Mutlicentre in counties of Orebro, Uppsala and Vasteras	Unclear	N/A	clinic	RCT	Unclear	No	Yes			4% LTF						Yes		singleton pregnancy at < 37 weeks, DBP >/= 90 mmHg	metoprolol 50-200 mg/day + hydralazine 50-300 mg/day	No		Yes	No antihypertensives	Stilbirths	3	86	1	82		2.86 [0.30, 26.95]	Small sample size
		Wide-Swensson DH et al.	1995	American Journal of Obstetrics and Gynecology 173:872-8	N/A	Sweden, Denmark	Multicentre	Unclear	N/A	clinic	RCT	Unclear	Yes	No			6% LTF						Yes		26-37 weeks, with singleton pregnancy	isradipine (slow release) 5 mg x 2/day	No		Yes	Placebo	Stilbirths	0	54	0	57		not estimable	Small sample size
		Redman CWG et al.	1976	Lancet 2:753-6	N/A	United Kingdom	Unclear	Unclear	N/A	clinic	RCT	Unclear	Unclear	No			2% LTF						Yes		BP >/= 140/90 mmHg if < 28 weeks' gestation	methyldopa 750-4000 mg/day	No		Yes	No antihypertensives	Stilbirths	1	117	3	125		0.36 [0.04, 3.38]	None
		Walker JJ et al.	1982	International Congress Series 591		United Kingdom					RCT	Unclear	Unclear										Yes		women with either chronic hypertension or PIH, and DBP > 95 mmHg if < 20 weeks or 95-109 mmHg if > 20 weeks	labetalol 100 mg x 2/day	No			No antihypertensives	Stillbirths	0	64	0	62		not estimable		Full text unavailable
		Rubin PC et al.	1983	Lancet 1:431-4.	N/A	United Kingdom	Stobhill General Hospital, Glasgow	Urban	N/A	clinic	RCT	Unclear	Yes	Unclear			some data missing for 29%. Data for outcome only included if < 20% excluded						Yes		women with PIH in third trimester admitted for bed rest	atenolol 100-200 mg/day	No		Yes	Placebo	Stilbirths	1	60	2	60		0.50 [0.05, 5.37]	Small sample size
		Butters L et al.	1990	BMJ 301:587-9	N/A	United Kingdom	Stobhill General Hospital, Glasgow and Queen Mother's Hospital	Urban	N/A	clinic	RCT	Unclear	Yes	No			12% LTF						Yes		12-24 weeks' gestation with SBP 140-170 mmHg and DBP 90-110 mmHg x 2, 24 hr apart	atenolol 50-200 mg/day	No		Yes	Placebo	Stilbirths	1	15	0	14		2.81 [0.12, 68.83]	Small sample size
		Cruickshank DJ et al.	1992	Clinical and Experimental Hypertension B10:333-4		United Kingdom					RCT	Yes	Unclear										Yes		women with singleton pregnancy at 24-39 weeks' gestation with DBP > 90 mmHg for > 24 hr and no proteinuria	labetalol 100 mg x 2/day	No			No antihypertensives	Stillbirths	0	51	0	63		not estimable		Full text unavailable
		Sibai BM et al.	1987	Obstetrics & Gynecology 70:323-7	N/A	USA	University of Tennessee, Memphis	Urban	N/A	clinic	RCT	Unclear	Unclear	No			14 women (7%), refused hospitalisation, were excluded from analysis but data reported for perinatal death						Yes		primigravid women in hospital at 26-35 weeks' gestation	hospitalisation + labetalol 300 mg/day, increased every few days to max 2400 mg/day	No		Yes	Hospitalisation alone	Stilbirths	0	102	0	103		not estimable	None
		Sibai BM et al.	1990	American Journal of Obstetrics and Gynecology 162:960-7	"4 year-period"	USA	E. H. Crump Women's Hospital	Urban	N/A	clinic	RCT	Unclear	Unclear	No			12% LTF						Yes		antenatal ward with chronic mild-moderate hypertension at 6-13 weeks' gestation	(1) methyldopa 750-4000 mg/day (2) labetalol 300-2400 mg/day	No		Yes	No antihypertensives	Stilbirths	1	194	1	98		0.51 [0.03, 7.99]	None
		Sibai BM et al.	1992	Amercian Journal of Obstetrics and Gynecology 167:879-84	N/A	USA	University of Tennessee, Memphis	Urban	N/A	clinic	RCT	Unclear	Unclear	No			1.5%LTF						Yes		26-36 weeks' gestation with SBP 140-160 mmHg and/or DBP 90-110 mmHg	nifedipine 40-120 mg/day	No		Yes	bed rest alone	Stilbirths	0	99	0	101		not estimable	None
	Perinatal mortality
		Kahhale S et al.	1985	Ginecologia e Obstetrícia Brasileiras 8(2):85-9		Brazil					RCT	Unclear	Not stated										Yes		women with chronic hypertension diagnosed before 20th week, BP >/= 140/90 mmHg x 2	pindolol 10-30 mg/day	No			No treatment	Perinatal Mortality	2	47	1	47		2.00 [0.19, 21.31]		Full text unavailable
		Plouin PF et al.	1990	BJOG 97:134-41	1984-1987	Caribbean	Pointe-à-Pitre, Fort de France	Unclear	N/A	clinic	RCT	Yes	Yes	Yes			0.6 %LTF						Yes		singleton pregnancy at 20-36 weeks' gestation	oxprenolol 160-320 mg x 2/day. Hydralazine 50-100 mg added if necessary to keep DBP < 86 mmHg	No		Yes	Placebo	Perinatal Mortality	2	78	3	76		0.65 [0.11, 3.78]	Small sample size
		Blake S et al.	1991	BJOG 98:244-8	N/A	Ireland	National Maternity Hospital,Dublin	Urban	N/A	clinic	RCT	Unclear	Yes	Yes			0% LTF						Yes		< 38 weeks' gestation with BP >/= 140/90 mmHg	atenolol 50-100 mg/day and methyldopa 750-2250 mg/day. If inadequate, combine. Bendrofluazide 2.5-5.0 mg added when necessary.	No		Yes	No antihypertensives	Perinatal Mortality	2	17	1	19		2.24 [0.22, 22.51]	Small sample size
		Rosenfeld J et al.	1986	European Journal of Obstetrics & Gynecology and Reproductive Biology 1986;22:197-204		Israel					RCT	Unclear	Unclear	Yes									Yes		women at < 37 weeks with BP >/= 150/90 mmHg x 2 at least 24 hr apart	hydralazine 50-100 mg/day + pindolol 10-25 mg/day (in 2 daily doses).				hydralazine 50-100 mg/day (in 2 daily doses).	Perinatal Mortality	0	21	0	23		not estimable		Full text unavailable
		Paran E et al.	1995	International Journal of Clinical Pharmacology and Therapeutics 33:119-23		Israel					RCT	Unclear	Unclear										Yes		women with BP 140-160/95-110 mmHg	hydralazine 60-200 mg/day + propranolol 40-120 mg/day; (2) hydralazine 60-200 mg/day + pindolol 5-15 mg/day	No			hydralazine 60-200 mg/day.	Perinatal Mortality	0	36	0	15		not estimable		Full text unavailable
		Catalano D et al.	1997	Giornale Italiano Di Ostetricia e Ginecologia 6:373-5		Italy					RCT	Unclear	Unclear										Yes		primigravid women at 26-36 weeks' gestation with SBP 140-160 mmHg, and DBP 90-110 mmHg	nifedipine 40-120 mg/day orally and bed rest.	No			bed rest alone	Perinatal Mortality	0	50	0	51		not estimable		Full text unavailable
		Parazzini F et al.	1998	BJOG 105:718-22	1992-1995	Italy	Multicentre	Unclear	N/A	clinic	RCT	Yes	Unclear	Yes			8% LTF						Yes		12-34 weeks' gestation, with mild-moderate hypertension	slow-release nifedipine 20-80 mg x 2/day orally	No		Yes	No antihypertensives	Perinatal Mortality	5	132	4	129		1.22 [0.34, 4.45]	Placebo not used
		Odendaal HJ et al.	1991	Oxford Database of Perinatal Trials, Version 1.2, Disk Issue 6, Autumn		South Africa					RCT	Unclear	Unclear										Yes		women at 12-30 weeks' gestation with a singleton pregnancy and BP >/= 140/90 mmHg x 2	prazosin 1-5 mg x 3/day	No			Placebo	Perinatal Mortality	2	11	3	17		1.03.[0.20, 5.21]		Full text unavailable
		Elhassan EM et al.	2002	East African Medical Journal 71(4):172-5		Sudan					RCT	Unclear	Unclear										Yes		primigravid women with pre-eclampsia	methyldopa 750-4000 mg/day				No antihypertensives	perinatal Mortality	4	34	6	36		0.71 [0.22,2.29]		Full text unavailable
		Wichman K et al.	1984	Scandinavian Journal of Clinical and Laboratory Investigation 106:90-5		Sweden					RCT	Unclear	Unclear										Yes		women in antenatal clinic at < 37 weeks' gestation with singleton pregnancy, BP >/= 140/90 mmHg	metoprolol 100-200 mg x 2/day.	No			Placebo	Perinatal Mortality	0	26	1	26		0.33 [0.01, 7.82]		Full text unavailable
		Hogsted S et al.	1985	Acta Obstet Gynecol Scand 64:505-510	1980-1982	Sweden	Mutlicentre in counties of Orebro, Uppsala and Vasteras	Unclear	N/A	clinic	RCT	Unclear	No	Yes			4% LTF						Yes		singleton pregnancy at < 37 weeks, DBP >/= 90 mmHg	metoprolol 50-200 mg/day + hydralazine 50-300 mg/day	No		Yes	No antihypertensives	perinatal Mortality	3	86	1	82		2.86 [0.30, 26.95]	Small sample size
		Leather HM et al.	1968	Lancet 2:488-90	1964 - N/A	United Kingdom	Plymouth General Hospital	Urban	N/A	clinic	RCT	Unclear	Unclear	N/A			N/A						Yes		Pregnant women with DBP >/= 90 mmHg or more	methyldopa 250-1,000 mg x 2/day + bendrofluazide 5-10 mg/day	No		Yes	No antihypertensives	Perinatal Mortality	6	52	6	45		0.87 [0.30, 2.50]	Small sample size
		Walker JJ et al.	1982	International Congress Series 591		United Kingdom					RCT	Unclear	Unclear										Yes		women with either chronic hypertension or PIH, and DBP > 95 mmHg if < 20 weeks or 95-109 mmHg if > 20 weeks	labetalol 100 mg x 2/day	No			No antihypertensives	Perinatal Mortality	0	64	0	62		not estimable		Full text unavailable
		Rubin PC et al.	1983	Lancet 1:431-4.	N/A	United Kingdom	Stobhill General Hospital, Glasgow	Urban	N/A	clinic	RCT	Unclear	Yes	Unclear			some data missing for 29%. Data for outcome only included if < 20% excluded						Yes		women with PIH in third trimester admitted for bed rest	atenolol 100-200 mg/day	No		Yes	Placebo	Perinatal Mortality	1	60	2	60		0.50 [0.05, 5.37]	Small sample size
		Pickles CJ et al.	1989	BJOG 99:964-8	"18 months"	United Kingdom	Queen's Medical Centre ,Nottingham; The City Hospital, Nottingham; King's Mill Hospital, Mansfield; The City Hospital, Derby; North Staffordshire Hospital Centre, Stoke-on-Trent	Urban	N/A	clinic	RCT	Yes	Yes	No			5% LTF						Yes		antenatal wards at 20-38 weeks' gestation with SBP 140-160 mmHg and DBP 90-105 mmHg	labetalol 100-200 mg x 3/day	No		Yes	Placebo	Perinatal Mortality	0	70	0	74		not estimable	Small sample size
		Cruickshank DJ et al.	1992	Clinical and Experimental Hypertension B10:333-4		United Kingdom					RCT	Yes	Unclear										Yes		women with singleton pregnancy at 24-39 weeks' gestation with DBP > 90 mmHg for > 24 hr and no proteinuria	labetalol 100 mg x 2/day	No			No antihypertensives	Perinatal Mortality	0	51	2	63		0.25 [0.01, 5.02]		Full text unavailable
		Sibai BM et al.	1987	Obstetrics & Gynecology 70:323-7	N/A	USA	University of Tennessee, Memphis	Urban	N/A	clinic	RCT	Unclear	Unclear	Yes			14 women (7%), refused hospitalisation, but data reported for perinatal death						Yes		primigravid women in hospital at 26-35 weeks' gestation	hospitalisation + labetalol 300 mg/day, increased every few days to max 2400 mg/day	No		Yes	Hospitalisation alone	Perinatal Mortality	1	102	0	103		3.03 [0.12, 73.50]	None
		Weitz C et al.	1987	International Journal of Gynecology & Obstetrics 25:35-40		USA					RCT	Unclear	Unclear										Yes		women at < 34 weeks' gestation, singleton pregnancy with BP 140/90 mmHg x 2	methyldopa 750 mg x 3/day to 2000 mg x 4/day	No			Placebo	Perinatal Mortality	0	13	0	12		not estimable		Full text unavailable
		Sibai BM et al.	1990	American Journal of Obstetrics and Gynecology 162:960-7	"4 year-period"	USA	E. H. Crump Women's Hospital	Urban	N/A	clinic	RCT	Unclear	Unclear	No			12% LTF						Yes		antenatal ward with chronic mild-moderate hypertension at 6-13 weeks' gestation	(1) methyldopa 750-4000 mg/day (2) labetalol 300-2400 mg/day	No		Yes	No antihypertensives	Perinatal Mortality	2	194	1	98		1.01 [0.09, 11.01]	None
		Sibai BM et al.	1992	Amercian Journal of Obstetrics and Gynecology 167:879-84	N/A	USA	University of Tennessee, Memphis	Urban	N/A	clinic	RCT	Unclear	Unclear	No			1.5%LTF						Yes		26-36 weeks' gestation with SBP 140-160 mmHg and/or DBP 90-110 mmHg	nifedipine 40-120 mg/day	No		Yes	bed rest alone	Perinatal Mortality	0	99	0	101		not estimable	None
	MAGNESIUM SULPHATE FOR HIGH-RISK PREGNANCIES
	Stillbirths
		The Magpie Trial Collaborative Group	2002	Lancet 359:1877-90	1998-2001	33 countires	N/A	Unclear	N/A	clinic	RCT	Yes	Yes	Yes			0.2 LTF						Yes		women with uncertainty about whether to use MgSO4, before birth or 24 hours postpartum, DBP >/= 90 mmHg, SBP >/= 140 mmHg	MgSO4: 4 g IV bolus. Then either 1 g/hr IV infusion or 10 g IM with bolus followed by 5 g every 4 hr. Continued for 24 hr.	No		Yes	Placebo	Stillbirths	373	4538	384	4486		0.96 [0.84, 1.10]	None
		Moodely J et al.	1994	Hypertension in Pregnancy 13(3), 245-252	N/A	South Africa	King Edward VIII Hospital, Durban	Urban	N/A	clinic	RCT	Yes	No	Yes			0% LTF						Yes		severe PE: DBP >/= 110 mmHg for 4-6 hours, proteinuria +, and delivery imminent	MgSO4: 4 g IV over 20 min and 10 g IM (5 g into each buttock), then 5 g 4 hourly for 24 hours.	No		Yes	no anticonvulsant	Stillbirths	13	117	14	118		0.94 [0.46, 1.91]	None
		Coetzee E	1998	BJOG 105:300-3	1990-N/A	South Africa	Groot Schuur Hospital Maternity Centre Tertiary Care Unit	Unclear	N/A	clinic	RCT	No	Unclear	No			16% LTF						Yes		severe PE: at least 2 of DBP >/= 110 mmHg, significant proteinuria, symptoms of imminent eclampsia	MgSO4: 4 g IV in 200 ml saline over 20 min, then Ig/hr (200 ml over 4 hr) until 24 hr after delivery.	No		Yes	Placebo	Stillbirths	38	348	28	354		1.38 [0.87, 2.20]	None
	Perinatal mortality																														pe
		The Magpie Trial Collaborative Group	2002	Lancet 359:1877-90	1998-2001	33 countires	N/A	Unclear	N/A	clinic	RCT	Yes	Yes	Yes			0.2 LTF						Yes		women with uncertainty about whether to use MgSO4, before birth or 24 hours postpartum, DBP >/= 90 mmHg, SBP >/= 140 mmHg	MgSO4: 4 g IV bolus. Then either 1 g/hr IV infusion or 10 g IM with bolus followed by 5 g every 4 hr. Continued for 24 hr.	No		Yes	Placebo	perinatal mortality	518	4538	516	4486		0.99 [0.88, 1.11]	None
		Moodely J et al.	1994	Hypertension in Pregnancy 13(3), 245-252	N/A	South Africa	King Edward VIII Hospital, Durban	Urban	N/A	clinic	RCT	Yes	No	Yes			0% LTF						Yes		severe PE: DBP >/= 110 mmHg for 4-6 hours, proteinuria +, and delivery imminent	MgSO4: 4 g IV over 20 min and 10 g IM (5 g into each buttock), then 5 g 4 hourly for 24 hours.	No		Yes	no anticonvulsant	perinatal mortality	20	117	25	118		0.81 [0.48, 1.37]	None
	EFFECT OF CALCIUM SUPPLEMENTATION IN PREGNANT WOMEN WITH LOW-INTAKE
	Stillbirth
		Belizan 1991	1991	NEJM Volume 325:1399-1405 November 14, 1991 Number 20	Not given	Argentina	Rosario	Urban	Not Given	Home visits	RCT	Adequate	Yes	No	Not applicable	Not applicable	0.12	Not applicable	Not applicable	Not applicable	Not applicable	Not applicable	Yes		The study participants were 614 children born to mothers enrolled in the a Ca supplementation trial.	Measurement of diastolic and systolic blood pressure in the children born to mothers participating in the parent trial. 3 Consecutive measurement of systolic and diastolic BP were taken at 1 minute interval. Three consecutive measurement of bp were also taken in the mother	Three consecutive measurement of bp were also taken in the mother	Compliance was 85% (calcium) and 87% (placebo).		Women who received placebo	Stillbirths	6	558	7	567		0.87 [0.29-2.58]
		Kumar 2009	2009	International Journal of Gynecology and Obstetrics 104 (2009) 32–36	2005 TO 2007	India	Delhi	Unclear	Not Given	Antenatal visits	RCT	Unclear	Yes	Yes	Not applicable	Not applicable	17 (5.8%) in Calcium gp 11(4.9%) in placebo gp	Not applicable	Not applicable	Not applicable	Not applicable	Not applicable	no	Later study	Healthy normotensive, primiragravida with gestational age between 12 to 25 wks with known LMP and singleton pregnancy without any complication.	4 tablets of 500mg of Calcium orally from time of enrollment to delivery.		Compliance was 78% in calcium group and 80% in the placebo group.		Women who received placebo	Stillbirths	6	273	5	251		1.10 [0.34-3.57]
		Villar 2006	2006	American Journal of Obstetrics and Gynecology 2006;194:639–49.	November 2001 and July 2003	Multicenter trial (Argentina, Egypt, India, Peru, South Africa and Vietnam)	Multicentre, different cities in different countries	Urban	Not given	Antenatal clinics	RCT	Adequate	Yes	no	Not applicable	Not applicable	Calcium GP= 143=3.4% Placebo gp=155=3.7%	Not applicable	Not applicable	Not applicable	Not applicable	Not applicable	yes		Healthy nullparous women capable of given inform consent were recruited before 20 week of gestation.	Chewable calcium carbonate tablets with 500 mg elemental calcium, 3 daily		Treatment compliance 84.5% in Calcium gp and 86.2% in the placebo.		Women who received placebo	Stillbirths	142	4181	166	4197		0.86 [0.69-1.07]		Despite the recruitment of 8325 women, this study was still underpowered to detect a statistically significant difference in the incidence of preeclampsia of 10%. For example, the number that was required for 80% power and a 95% level of confidence to detect a relative risk of 0.90 with the 4.5% incidence of preeclampsia, as observed in this trial, would be approximately 50,000 women, which would…

## Sheet: aspirin
Table 1. Quality assessment of trials of aspirin alone in high-risk pregnancies for prevention of pre-eclampsia
	Quality Assessment					Summary of Findings
				Directness		No of events
No of studies (ref)	Design	Limitations	Consistency	Generalizability to population of interest	Generalizability to intervention of interest	Intervention	Control	Relative Risk (95% CI)	Absolute
Stillbirths: LOW outcome specific quality
21	RCT	High non-compliance rate, Small sample size, Placebo not used, Not double-blinded (-0.5).	Consistent; Low heterogeneity (p=0.62); Results statistically insignificant (-0.5)	1 study in developing country (-0.5)	Yes	113	95	1.15 [0.88, 1.49]
Perinatal mortality: MODERATE/LOW outcome specific quality
13	RCT	Low compliance; Small sample size	Consistent; Low heterogeneity (p=0.39); Results statistically insignificant (-0.5)	3 studies in developing countries (-0.5)	Yes	187	209	0.89 [ 0.74, 1.08]
Pre-eclampsia: MODERATE/LOW outcome specific quality
36	RCT	High non-compliance rate, Small sample size, Placebo not used, Not double-blinded (-0.5).	Consistent; High heterogeneity (p=0.0009) (-0.5); Results statistically significant	8 studies in developing countries (-0.5)	Yes	1065	1250	0.73 [0.63, 0.86]
Eclampsia: MODERATE/LOW outcome specific quality
9	RCT	Low compliance; Small sample size	Consistent; Low heterogeneity (p=0.67); Results statistically insignificant (-0.5)	2 studies in developing countries (-0.5)	Yes	33	36	0.94 [0.59, 1.48]

## Sheet: HTN
Table 1. Quality assessment of trials of antihypertensive agents in pregnancies with mild to moderate hypertension
	Quality Assessment					Summary of Findings
				Directness		No of events
No of studies (ref)	Design	Limitations	Consistency	Generalizability to population of interest	Generalizability to intervention of interest	Intervention	Control	Relative Risk (95% CI)	Absolute
Stillbirths: MODERATE/LOW outcome specific quality
18	RCT	Small sample size, Placebo not used	Consistent; Low heterogeneity (p=0.93); Results statistically insignificant (-0.5)	3 studies in developing countries (-0.5)	Yes	18	16	1.14 [0.60, 2.17]
Perinatal mortality: MODERATE/LOW outcome specific quality
20	RCT	Small sample size, Placebo not used	Consistent; Low heterogeneity (p=0.97); Results statistically insignificant (-0.5)	3 studies in developing countries (-0.5)	Yes	30	82	0.96 [0.60, 1.54]
Pre-eclampsia: MODERATE/LOW outcome specific quality
22	RCT	Small sample size, Placebo not used	Consistent; Borderline heterogeneity (p=0.12); Results statistically insignificant (-0.5)	3 studies in developing countries (-0.5)	Yes	239	241	0.97 [0.83, 1.13]
Severe pre-eclampsia: LOW outcome specific quality
2	RCT	None	Consistent; High heterogeneity (p=0.08); Results statistically insignificant (-1)	1 study in developing country (-0.5)	Yes	7	12	0.61 [0.25, 1.48]
Eclampsia: MODERATE/LOW outcome specific quality
5	RCT	Small sample size	Results statistically insignificant (-0.5); only1/5 studies had estimable results	1 study in developing country (-0.5)	Yes	0	1	0.34 [0.01, 8.15]

## Sheet: MgSO4
Table 1. Quality assessment of trials of magnesium sulphate in pregnancies with pre-eclampsia
	Quality Assessment					Summary of Findings
				Directness		No of events
No of studies (ref)	Design	Limitations	Consistency	Generalizability to population of interest	Generalizability to intervention of interest	Intervention	Control	Relative Risk (95% CI)	Absolute
Stillbirths: HIGH/MODERATE outcome specific quality
3	RCT	None	Consistent; Low heterogeneity (p=0.34); Results statistically insignificant (-0.5)	2 studies in developing countries	Yes	424	426	0.99 [0.87, 1.12]
Perinatal mortality: HIGH/MODERATE outcome specific quality
2	RCT	None	Consistent; Low heterogeneity (p=0.45); Results statistically insignificant (-0.5)	1 study in developing country	Yes	538	541	0.98 [ 0.88, 1.10]
Pre-eclampsia: MODERATE outcome specific quality
2	RCT	None	Results statistically insignificant (-0.5)	No study in developing country (-0.5)	Yes	196	183	1.07 [0.88, 1.33]
Severe pre-eclampsia: LOW outcome specific quality
1	RCT	Only one study (-0.5)	Results statistically insignificant (-0.5)	No study in developing country (-0.5)	Yes	89	75	1.23 [0.91, 1.66]
Eclampsia: HIGH/MODERATE outcome specific quality
6	RCT	Small sample size	Borderline heterogeneity (p=0.15); Results statistically significant	2 studies in developing countries (-0.5)	Yes	18	48	0.40 [0.24, 0.67]
